# Supplementary material for: LPS2336, a New TREK-1 Channel Activator Identified by High Throughput Screening
Source: Biomolecules. 2025 May 20;15(5):740. doi: 10.3390/biom15050740 (PMC12109561; doi:10.3390/biom15050740)
Supplement: Supplementary file 1 [file biomolecules-15-00740-s001.zip]

Archive with 1 entries (1 files):
- biomolecules-3589624-supplementary.pdf
